# Supplementary material for: A Role for Allantoate Amidohydrolase (AtAAH) in the Germination of Arabidopsis thaliana Seeds
Source: Plant Cell Physiol. 2022 Jul 21;63(9):1298–308. doi: 10.1093/pcp/pcac103 (PMC9474941; doi:10.1093/pcp/pcac103)
Supplement: pcac103_Supp [file pcac103_supp.zip]

Archive with 2 entries (2 files):
- pcp-2022-e-00101-File008.docx
- pcp-2022-e-00101-File009.docx
